# Supplementary material for: Combinatorial Effects of the Natural Products Arctigenin, Chlorogenic Acid, and Cinnamaldehyde Commit Oxidation Assassination on Breast Cancer Cells
Source: Antioxidants (Basel). 2022 Mar 20;11(3):591. doi: 10.3390/antiox11030591 (PMC8945099; doi:10.3390/antiox11030591)
Supplement: Supplementary file 1 [file antioxidants-11-00591-s001.zip]

Archive with 1 entries (1 files):
- Supplementary Material_manuscript[228].pdf
